# Supplementary material for: Usefulness of the 1H NMR Multisuppression Approach for the Global Characterization of Monovarietal Extra-Virgin Olive Oils
Source: Foods. 2024 Jul 22;13(14):2298. doi: 10.3390/foods13142298 (PMC11276439; doi:10.3390/foods13142298)
Supplement: Supplementary file 1 [file foods-13-02298-s001.zip]

Archive with 1 entries (1 files):
- foods-3087918-supplementary.pdf
